# Supplementary material for: Modeling Mechanochemical Depolymerization of PET in Ball-Mill Reactors Using DEM Simulations
Source: ACS Sustain Chem Eng. 2024 Jun 4;12(24):9003–17. doi: 10.1021/acssuschemeng.3c06081 (PMC11187622; doi:10.1021/acssuschemeng.3c06081)
Supplement: Supplementary file 1 — sc3c06081_si_001.zip [file sc3c06081_si_001.zip]

Archive with 9 entries (9 files):
- ZipVideosSubmitted - 480powder/freq22p5_d20p6.mp4
- ZipVideosSubmitted - 480powder/freq22p5_d217p5.mp4
- ZipVideosSubmitted - 480powder/freq25_d20p6.mp4
- ZipVideosSubmitted - 480powder/freq25_d217p5.mp4
- ZipVideosSubmitted - 480powder/freq27p5_d20p6.mp4
- ZipVideosSubmitted - 480powder/freq27p5_d217p5.mp4
- ZipVideosSubmitted - 480powder/freq30_d20_withpowder_480p.mp4
- ZipVideosSubmitted - 480powder/freq30_d20p6.mp4
- ZipVideosSubmitted - 480powder/freq30_d217p5.mp4
